# Supplementary material for: Analyzing the Effects of Intrauterine Hypoxia on Gene Expression in Oocytes of Rat Offspring by Single Cell Transcriptome Sequencing
Source: Front Genet. 2019 Nov 12;10:1102. doi: 10.3389/fgene.2019.01102 (PMC6874118; doi:10.3389/fgene.2019.01102)
Supplement: Table S1 — DEGs of F1 generation (Air control versus hypoxia group). [file Table_1.xlsx]

## Sheet: 工作表1
Name	up_down	description	foldChange
Nid2	Down	nidogen 2 (osteonidogen) [Source:RGD Symbol;Acc:1311685]	0.042775
Dcbld1	Down	discoidin, CUB and LCCL domain containing 1 [Source:RGD Symbol;Acc:1307211]	0.267258
Marcks	Up	myristoylated alanine rich protein kinase C substrate [Source:RGD Symbol;Acc:3028]	6.87199
RGD1306739	Up	similar to RIKEN cDNA 1700040L02 [Source:RGD Symbol;Acc:1306739]	6.16118
Rtkn2	Down	rhotekin 2 [Source:RGD Symbol;Acc:1304834]	0.343863
Gja1	Up	gap junction protein, alpha 1 [Source:RGD Symbol;Acc:2690]	2.6552
Rilpl2	Down	Rab interacting lysosomal protein-like 2 [Source:RGD Symbol;Acc:1303140]	0.247409
Cdk2ap1	Up	cyclin-dependent kinase 2 associated protein 1 [Source:RGD Symbol;Acc:1308664]	6.59771
Pde9a	Up	phosphodiesterase 9A [Source:RGD Symbol;Acc:621035]	Inf
Gtf2i	Up	general transcription factor II I [Source:RGD Symbol;Acc:727961]	4.18816
Erg	Down	v-ets avian erythroblastosis virus E26 oncogene [Source:RGD Symbol;Acc:621108]	0.0886751
Ripply3	Down	ripply transcriptional repressor 3 [Source:RGD Symbol;Acc:1308788]	0.423904
Hlcs	Down	holocarboxylase synthetase (biotin-(proprionyl-CoA-carboxylase (ATP-hydrolysing)) ligase)	0
Sspn	Down	[Source:RGD Symbol;Acc:1565360]	0.203992
Ccdc91	Up	sarcospan [Source:RGD Symbol;Acc:1559723]	3.1409
Sult1d1	Down	coiled-coil domain containing 91 [Source:RGD Symbol;Acc:1359502]	0.0306191
Bbx	Down	sulfotransferase family 1D, member 1 [Source:RGD Symbol;Acc:620491]	0.43025
Sgcb	Up	bobby sox homolog (Drosophila) [Source:RGD Symbol;Acc:1309769]	6.07125
Fam114a2	Down	sarcoglycan, beta [Source:RGD Symbol;Acc:1594202]	0.255921
Ptgs2	Up	family with sequence similarity 114, member A2 [Source:RGD Symbol;Acc:1305362]	14.0382
Htr5b	Down	prostaglandin-endoperoxide synthase 2 [Source:RGD Symbol;Acc:620349]	0.453793
Esrrg	Up	5-hydroxytryptamine (serotonin) receptor 5B [Source:RGD Symbol;Acc:62388]	4.45261
Sox9	Up	estrogen-related receptor gamma [Source:RGD Symbol;Acc:1303236]	115.941
Ivns1abp	Up	SRY (sex determining region Y)-box 9 [Source:RGD Symbol;Acc:620474]	4.13738
Lamc1	Down	influenza virus NS1A binding protein [Source:RGD Symbol;Acc:1306290]	0.420661
Zfp672	Up	laminin, gamma 1 [Source:RGD Symbol;Acc:621052]	26.5173
Phlpp1	Up	zinc finger protein 672 [Source:RGD Symbol;Acc:1359094]	2.13279
Nfix	Down	PH domain and leucine rich repeat protein phosphatase 1 [Source:RGD Symbol;Acc:621308]	0.221105
Atp2b4	Up	nuclear factor I/X (CCAAT-binding transcription factor) [Source:RGD Symbol;Acc:69080]	8.54821
Hdac8	Down	ATPase, Ca++ transporting, plasma membrane 4 [Source:RGD Symbol;Acc:621305]	0.235433
Pggt1b	Down	histone deacetylase 8 [Source:RGD Symbol;Acc:1562895]	0.320347
Grem2	Up	protein geranylgeranyltransferase type I, beta subunit [Source:RGD Symbol;Acc:621754]	15.6807
Dnaja3	Down	gremlin 2 [Source:RGD Symbol;Acc:1560008]	0.195821
Zfp18	Down	DnaJ (Hsp40) homolog, subfamily A, member 3 [Source:RGD Symbol;Acc:1306527]	0.425271
Sec24a	Down	zinc finger protein 18 [Source:RGD Symbol;Acc:1305130]	0.177432
Mta3	Down	SEC24 homolog A, COPII coat complex component [Source:RGD Symbol;Acc:1309451]	0.457705
Adcy8	Down	metastasis associated 1 family, member 3 [Source:RGD Symbol;Acc:1306803]	0.0996552
Atp5s	Up	adenylate cyclase 8 (brain) [Source:RGD Symbol;Acc:2036]	3.0253
Slc38a11	Down	ATP synthase, H+ transporting, mitochondrial Fo complex, subunit s (factor B) [Source:RGD Symbol;Acc:1359208]	0.0757758
Odc1	Up	solute carrier family 38, member 11 [Source:RGD Symbol;Acc:1306005]	7.18886
Eif2ak3	Up	ornithine decarboxylase 1 [Source:RGD Symbol;Acc:3227]	3.29179
Jph1	Up	eukaryotic translation initiation factor 2 alpha kinase 3 [Source:RGD Symbol;Acc:70884]	Inf
Mettl2b	Down	junctophilin 1 [Source:RGD Symbol;Acc:1308789]	0.461651
Dcaf15	Up	methyltransferase like 2B [Source:RGD Symbol;Acc:1310240]	Inf
Dtd2	Down	DDB1 and CUL4 associated factor 15 [Source:RGD Symbol;Acc:1304881]	0.445388
Gatsl3	Up	D-tyrosyl-tRNA deacylase 2 [Source:RGD Symbol;Acc:1309138]	8.18779
Laptm4b	Up	GATS protein-like 3 [Source:RGD Symbol;Acc:1304774]	7.8235
Cnksr2	Up	lysosomal protein transmembrane 4 beta [Source:RGD Symbol;Acc:1311853]	3.53518
Ly6e	Up	connector enhancer of kinase suppressor of Ras 2 [Source:RGD Symbol;Acc:708454]	2.06899
S100pbp	Down	lymphocyte antigen 6 complex, locus E [Source:RGD Symbol;Acc:1565342]	0.489071
Havcr1	Down	S100P binding protein [Source:RGD Symbol;Acc:1564943]	0.0621697
Zpbp2	Up	hepatitis A virus cellular receptor 1 [Source:RGD Symbol;Acc:708425]	11.1259
Ric8b	Up	zona pellucida binding protein 2 [Source:RGD Symbol;Acc:1549726]	6.71877
Tmem64	Down	RIC8 guanine nucleotide exchange factor B [Source:RGD Symbol;Acc:631419]	0.233495
Zfp597	Down	transmembrane protein 64 [Source:RGD Symbol;Acc:1596128]	0.0944471
Mis12	Down	zinc finger protein 597 [Source:RGD Symbol;Acc:628674]	0.257455
Lactb2	Up	MIS12 kinetochore complex component [Source:RGD Symbol;Acc:1564837]	93.7751
Tmem251	Down	lactamase, beta 2 [Source:RGD Symbol;Acc:1307876]	0.0119746
Ccdc130	Down	transmembrane protein 251 [Source:RGD Symbol;Acc:1566396]	0.438838
Aagab	Down	coiled-coil domain containing 130 [Source:RGD Symbol;Acc:1307598]	0.441113
Gabbr2	Up	alpha- and gamma-adaptin binding protein [Source:RGD Symbol;Acc:621601]	9.33546
Cfap45	Down	gamma-aminobutyric acid (GABA) B receptor 2 [Source:RGD Symbol;Acc:619864]	0.122982
Rimkla	Down	cilia and flagella associated protein 45 [Source:RGD Symbol;Acc:1561559]	0.406744
Pparg	Up	ribosomal modification protein rimK-like family member A [Source:RGD Symbol;Acc:1306880]	3.24248
Trim14	Up	peroxisome proliferator-activated receptor gamma [Source:RGD Symbol;Acc:3371]	5.24188
Thra	Up	tripartite motif-containing 14 [Source:RGD Symbol;Acc:1311514]	3.21825
Dad1	Up	thyroid hormone receptor alpha [Source:RGD Symbol;Acc:3857]	2.09877
Pou2f3	Up	defender against cell death 1 [Source:RGD Symbol;Acc:621028]	8.72077
Cga	Down	POU class 2 homeobox 3 [Source:RGD Symbol;Acc:621691]	0
Rwdd2a	Down	glycoprotein hormones, alpha polypeptide [Source:RGD Symbol;Acc:620436]	0.308583
Msl1	Up	RWD domain containing 2A [Source:RGD Symbol;Acc:1306231]	2.91629
Mdm4	Down	male-specific lethal 1 homolog (Drosophila) [Source:RGD Symbol;Acc:1564778]	0.419384
Gpx7	Up	MDM4, p53 regulator [Source:RGD Symbol;Acc:1309306]	5.18904
Dpagt1	Up	glutathione peroxidase 7 [Source:RGD Symbol;Acc:1306999]	206.346
St3gal4	Up	dolichyl-phosphate (UDP-N-acetylglucosamine) N-acetylglucosaminephosphotransferase 1 (GlcNAc-1-P transferase) [Source:RGD Symbol;Acc:735124]	7.97626
Ctps1	Down	ST3 beta-galactoside alpha-2,3-sialyltransferase 4 [Source:RGD Symbol;Acc:1303068]	0.496399
Tyw5	Down	CTP synthase 1 [Source:RGD Symbol;Acc:1311060]	0.421696
Ccr4	Down	tRNA-yW synthesizing protein 5 [Source:RGD Symbol;Acc:1311269]	0.243465
Ipo7	Up	chemokine (C-C motif) receptor 4 [Source:RGD Symbol;Acc:620594]	11.8847
Gsc	Up	importin 7 [Source:RGD Symbol;Acc:1310849]	2.30962
Elmsan1	Up	goosecoid homeobox [Source:RGD Symbol;Acc:631425]	2.33279
Dennd3	Up	ELM2 and Myb/SANT-like domain containing 1 [Source:RGD Symbol;Acc:1306119]	3.51001
Snapc3	Up	DENN/MADD domain containing 3 [Source:RGD Symbol;Acc:1311559]	2.66303
Ptbp2	Down	small nuclear RNA activating complex, polypeptide 3 [Source:RGD Symbol;Acc:1305172]	0.476788
Nfe2l3	Down	polypyrimidine tract binding protein 2 [Source:RGD Symbol;Acc:1359267]	0.0683747
Mmp14	Up	nuclear factor, erythroid 2-like 3 [Source:RGD Symbol;Acc:1307730]	Inf
Adnp	Up	matrix metallopeptidase 14 (membrane-inserted) [Source:RGD Symbol;Acc:620198]	2.86572
Dpm1	Up	activity-dependent neuroprotector homeobox [Source:RGD Symbol;Acc:71030]	22.7771
RGD1311747	Down	dolichyl-phosphate mannosyltransferase polypeptide 1, catalytic subunit [Source:RGD Symbol;Acc:1310120]	0.481236
Rftn1	Up	similar to 2700029M09Rik protein [Source:RGD Symbol;Acc:1311747]	Inf
Rictor	Up	raftlin lipid raft linker 1 [Source:RGD Symbol;Acc:1563347]	3.08422
Ncdn	Up	RPTOR independent companion of MTOR, complex 2 [Source:RGD Symbol;Acc:1307224]	5.13494
Blvra	Up	neurochondrin [Source:RGD Symbol;Acc:621734]	15.2259
Lzts1	Down	biliverdin reductase A [Source:RGD Symbol;Acc:620721]	0.303951
Mtpn	Down	leucine zipper, putative tumor suppressor 1 [Source:RGD Symbol;Acc:708565]	0.491428
Sdc3	Up	myotrophin [Source:RGD Symbol;Acc:619806]	Inf
Sema5a	Up	syndecan 3 [Source:RGD Symbol;Acc:621486]	51.2025
Fam105a	Up	sema domain, seven thrombospondin repeats (type 1 and type 1-like), transmembrane domain (TM) and short cytoplasmic domain, (semaphorin) 5A [Source:RGD Symbol;Acc:1308650]	Inf
Prss37	Down	family with sequence similarity 105, member A [Source:RGD Symbol;Acc:1563205]	0.347673
Heph	Up	protease, serine, 37 [Source:RGD Symbol;Acc:1311823]	79.6992
Mesdc1	Up	hephaestin [Source:RGD Symbol;Acc:71060]	Inf
Cntf	Up	mesoderm development candidate 1 [Source:RGD Symbol;Acc:1311666]	10.1464
Ndrg4	Up	ciliary neurotrophic factor [Source:RGD Symbol;Acc:2370]	2.19833
Rab2b	Down	NDRG family member 4 [Source:RGD Symbol;Acc:621593]	0.351491
Ppt1	Down	RAB2B, member RAS oncogene family [Source:RGD Symbol;Acc:1309117]	0.0176058
Oard1	Up	palmitoyl-protein thioesterase 1 [Source:RGD Symbol;Acc:61994]	3.49384
Zfyve16	Up	O-acyl-ADP-ribose deacylase 1 [Source:RGD Symbol;Acc:1308299]	56.0448
Lrp8	Up	zinc finger, FYVE domain containing 16 [Source:RGD Symbol;Acc:1564784]	8.10738
Myg1	Up	low density lipoprotein receptor-related protein 8, apolipoprotein e receptor [Source:RGD Symbol;Acc:1305729]	Inf
LOC102550391	Down	melanocyte proliferating gene 1 [Source:RGD Symbol;Acc:1359237]	0
Acp2	Up	glutathione S-transferase alpha-3-like [Source:RGD Symbol;Acc:7634096]	10.6028
Cers3	Up	acid phosphatase 2, lysosomal [Source:RGD Symbol;Acc:2021]	Inf
Blnk	Up	ceramide synthase 3 [Source:RGD Symbol;Acc:1564356]	4.99724
Enpp1	Up	B-cell linker [Source:RGD Symbol;Acc:1561933]	21.4718
Scara5	Up	ectonucleotide pyrophosphatase/phosphodiesterase 1 [Source:RGD Symbol;Acc:628825]	Inf
Zfp385d	Down	scavenger receptor class A, member 5 [Source:RGD Symbol;Acc:1306539]	0.418709
RGD621098	Up	zinc finger protein 385D [Source:RGD Symbol;Acc:1359606]	Inf
Rasd2	Up	similar to RIKEN cDNA D230025D16Rik [Source:RGD Symbol;Acc:621098]	6.09697
Peg3	Up	RASD family, member 2 [Source:RGD Symbol;Acc:628594]	2.96169
Kif21a	Down	paternally expressed 3 [Source:RGD Symbol;Acc:2323590]	0.411104
Mcoln3	Down	kinesin family member 21A [Source:RGD Symbol;Acc:1305126]	0.402343
Tjp2	Up	mucolipin 3 [Source:RGD Symbol;Acc:1308420]	2.58558
Plin1	Down	tight junction protein 2 [Source:RGD Symbol;Acc:619807]	0.0576623
Cpped1	Down	perilipin 1 [Source:RGD Symbol;Acc:3351]	0
Ppp6c	Down	calcineurin-like phosphoesterase domain containing 1 [Source:RGD Symbol;Acc:1306568]	0.313574
Ints3	Up	protein phosphatase 6, catalytic subunit [Source:RGD Symbol;Acc:708460]	2.08189
Neurl3	Down	integrator complex subunit 3 [Source:RGD Symbol;Acc:1304593]	0
Otud7a	Down	neuralized E3 ubiquitin protein ligase 3 [Source:RGD Symbol;Acc:1359633]	0
Ptdss2	Up	OTU deubiquitinase 7A [Source:RGD Symbol;Acc:1563721]	Inf
P3h3	Up	phosphatidylserine synthase 2 [Source:RGD Symbol;Acc:1307914]	9.38847
Ccbl1	Up	prolyl 3-hydroxylase 3 [Source:RGD Symbol;Acc:1305699]	Inf
Slc1a3	Down	cysteine conjugate-beta lyase, cytoplasmic [Source:RGD Symbol;Acc:1306912]	0.0190782
Polr2d	Up	solute carrier family 1 (glial high affinity glutamate transporter), member 3 [Source:RGD Symbol;Acc:3698]	Inf
Klf4	Up	polymerase (RNA) II (DNA directed) polypeptide D [Source:RGD Symbol;Acc:1308565]	14.0877
Prkcd	Up	Kruppel-like factor 4 (gut) [Source:RGD Symbol;Acc:621445]	5.44908
Serpinb6b	Down	protein kinase C, delta [Source:RGD Symbol;Acc:67383]	0.411374
Letm1	Down	serine (or cysteine) peptidase inhibitor, clade B, member 6b [Source:RGD Symbol;Acc:1310452]	0.310518
Bcl2l11	Down	leucine zipper-EF-hand containing transmembrane protein 1 [Source:RGD Symbol;Acc:1359678]	0.299298
Mc2r	Down	BCL2-like 11 (apoptosis facilitator) [Source:RGD Symbol;Acc:628774]	0
Tmem167a	Down	melanocortin 2 receptor (adrenocorticotropic hormone) [Source:RGD Symbol;Acc:628649]	0.472832
Pcif1	Up	transmembrane protein 167A [Source:RGD Symbol;Acc:2323318]	2.15606
Plekhs1	Up	PDX1 C-terminal inhibiting factor 1 [Source:RGD Symbol;Acc:1310800]	4.37185
Chmp7	Up	pleckstrin homology domain containing, family S member 1 [Source:RGD Symbol;Acc:1559884]	2.3239
Galnt18	Up	charged multivesicular body protein 7 [Source:RGD Symbol;Acc:1308779]	Inf
Trim69	Up	polypeptide N-acetylgalactosaminyltransferase 18 [Source:RGD Symbol;Acc:1309623]	5.41073
Lama1	Up	tripartite motif-containing 69 [Source:RGD Symbol;Acc:1305074]	5.28939
Nsun2	Up	laminin, alpha 1 [Source:RGD Symbol;Acc:1307207]	3.53514
Tmem129	Up	NOP2/Sun RNA methyltransferase family, member 2 [Source:RGD Symbol;Acc:1311954]	12.3816
H6pd	Up	transmembrane protein 129 [Source:RGD Symbol;Acc:1310828]	24.6086
Adam18	Down	hexose-6-phosphate dehydrogenase (glucose 1-dehydrogenase) [Source:RGD Symbol;Acc:1306562]	0.449831
Pard6a	Down	ADAM metallopeptidase domain 18 [Source:RGD Symbol;Acc:620405]	0.409391
Apbb3	Up	par-6 family cell polarity regulator alpha [Source:RGD Symbol;Acc:1303273]	Inf
Nek4	Down	amyloid beta (A4) precursor protein-binding, family B, member 3 [Source:RGD Symbol;Acc:620853]	0.219455
Gorasp1	Up	NIMA-related kinase 4 [Source:RGD Symbol;Acc:1304995]	Inf
Rad1	Down	golgi reassembly stacking protein 1 [Source:RGD Symbol;Acc:621122]	0.0234641
Tnni3	Up	RAD1 checkpoint DNA exonuclease [Source:RGD Symbol;Acc:1306496]	31.9769
Scamp4	Up	troponin I type 3 (cardiac) [Source:RGD Symbol;Acc:62052]	7.99026
Chrna1	Up	secretory carrier membrane protein 4 [Source:RGD Symbol;Acc:68354]	Inf
Apoe	Up	cholinergic receptor, nicotinic, alpha 1 (muscle) [Source:RGD Symbol;Acc:69277]	Inf
Fam134a	Up	apolipoprotein E [Source:RGD Symbol;Acc:2138]	Inf
Sec22b	Down	family with sequence similarity 134, member A [Source:RGD Symbol;Acc:1306844]	0.46235
Rpl17	Up	SEC22 vesicle trafficking protein homolog B (S. cerevisiae) [Source:RGD Symbol;Acc:1309988]	2.98388
Habp4	Down	ribosomal protein L17 [Source:RGD Symbol;Acc:1303019]	0.255647
Kdm2a	Up	hyaluronan binding protein 4 [Source:RGD Symbol;Acc:1306486]	10.3268
Polh	Up	lysine (K)-specific demethylase 2A [Source:RGD Symbol;Acc:1309419]	Inf
RGD735029	Up	polymerase (DNA directed), eta [Source:RGD Symbol;Acc:1309893]	14.6475
Rnf185	Up	SEL1 domain containing protein RGD735029 [Source:RGD Symbol;Acc:735029]	2.6534
Rps5	Up	ring finger protein 185 [Source:RGD Symbol;Acc:1564777]	3.07138
Klf17	Up	ribosomal protein S5 [Source:RGD Symbol;Acc:3601]	3.32213
Trpv1	Down	Kruppel-like factor 17 [Source:RGD Symbol;Acc:1307711]	0
Slc12a4	Up	transient receptor potential cation channel, subfamily V, member 1 [Source:RGD Symbol;Acc:628841]	6.02284
Hsd17b1	Up	solute carrier family 12 (potassium/chloride transporter), member 4 [Source:RGD Symbol;Acc:3687]	354.472
Ethe1	Down	hydroxysteroid (17-beta) dehydrogenase 1 [Source:RGD Symbol;Acc:2836]	0.371363
Pigq	Up	ethylmalonic encephalopathy 1 [Source:RGD Symbol;Acc:1311034]	102.277
Fen1	Down	phosphatidylinositol glycan anchor biosynthesis, class Q [Source:RGD Symbol;Acc:1359535]	0.416865
Slc50a1	Up	flap structure-specific endonuclease 1 [Source:RGD Symbol;Acc:621821]	23.228
Cpsf7	Up	solute carrier family 50 (sugar efflux transporter), member 1 [Source:RGD Symbol;Acc:1308478]	17.2815
Elp6	Up	cleavage and polyadenylation specific factor 7 [Source:RGD Symbol;Acc:1305441]	84.1837
G6pc3	Up	elongator acetyltransferase complex subunit 6 [Source:RGD Symbol;Acc:1305478]	10.1646
Ms4a6a	Down	glucose 6 phosphatase, catalytic, 3 [Source:RGD Symbol;Acc:727875]	0.0855942
Fut2	Up	membrane-spanning 4-domains, subfamily A, member 6A [Source:RGD Symbol;Acc:1305800]	18.8589
Fxyd5	Up	fucosyltransferase 2 (secretor status included) [Source:RGD Symbol;Acc:2639]	7.67999
Ybey	Up	FXYD domain-containing ion transport regulator 5 [Source:RGD Symbol;Acc:620827]	6.54321
Slfn13	Up	ybeY metallopeptidase [Source:RGD Symbol;Acc:1308722]	51.2185
Zfp867	Down	schlafen family member 13 [Source:RGD Symbol;Acc:1359139]	0.00679876
Tmem184b	Up	zinc finger protein 867 [Source:RGD Symbol;Acc:1642427]	2.52473
Poldip3	Up	transmembrane protein 184B [Source:RGD Symbol;Acc:1306591]	2.00165
Mfsd9	Up	polymerase (DNA-directed), delta interacting protein 3 [Source:RGD Symbol;Acc:1311073]	2.38235
Cs	Down	major facilitator superfamily domain containing 9 [Source:RGD Symbol;Acc:1562212]	0.389296
Raet1d	Down	citrate synthase [Source:RGD Symbol;Acc:620330]	0.0661586
Tmem176a	Up	retinoic acid early transcript delta [Source:RGD Symbol;Acc:1565376]	18.7821
Nyap2	Down	transmembrane protein 176A [Source:RGD Symbol;Acc:1310725]	0.189978
Tmem62	Down	neuronal tyrosine-phophorylated phosphoinositide 3-kinase adaptor 2 [Source:MGI Symbol;Acc:MGI:2443135]	0.0969731
Mb21d2	Up	transmembrane protein 62 [Source:RGD Symbol;Acc:1305647]	2.54132
Shroom2	Up	Mab-21 domain containing 2 [Source:RGD Symbol;Acc:1559643]	7.67413
Gnptg	Up	shroom family member 2 [Source:RGD Symbol;Acc:1565163]	2.43826
RGD1559971	Up	N-acetylglucosamine-1-phosphate transferase, gamma subunit [Source:RGD Symbol;Acc:1311614]	Inf
Plekha7	Down	similar to Na+ dependent glucose transporter 1 [Source:RGD Symbol;Acc:1559971]	0.420372
Fam220a	Down	pleckstrin homology domain containing, family A member 7 [Source:RGD Symbol;Acc:1598216]	0.39857
Dmxl1	Up	family with sequence similarity 220, member A [Source:RGD Symbol;Acc:1561923]	2.23018
Tmx4	Up	Dmx-like 1 [Source:RGD Symbol;Acc:1307692]	6.58452
Stard5	Down	thioredoxin-related transmembrane protein 4 [Source:RGD Symbol;Acc:1305146]	0.334328
LOC100361265	Up	StAR-related lipid transfer (START) domain containing 5 [Source:RGD Symbol;Acc:1561783]	Inf
Lrrc8a	Up	rCG64283-like [Source:RGD Symbol;Acc:2320498]	2.41812
Rp2	Down	leucine rich repeat containing 8 family, member A [Source:RGD Symbol;Acc:1311690]	0
Slc39a12	Down	retinitis pigmentosa 2 homolog (human) [Source:RGD Symbol;Acc:1565124]	0.340387
Pla2g7	Up	solute carrier family 39 (zinc transporter), member 12 [Source:RGD Symbol;Acc:1309305]	3.96655
Usp31	Up	phospholipase A2, group VII (platelet-activating factor acetylhydrolase, plasma) [Source:RGD Symbol;Acc:1310734]	5.35166
Pdyn	Up	ubiquitin specific peptidase 31 [Source:RGD Symbol;Acc:1308183]	Inf
Ckap2l	Up	prodynorphin [Source:RGD Symbol;Acc:62054]	3.82602
Tmem245	Down	cytoskeleton associated protein 2-like [Source:RGD Symbol;Acc:1590645]	0.033803
Lrrn4cl	Down	transmembrane protein 245 [Source:RGD Symbol;Acc:1308958]	0.112266
Cldn34e	Down	LRRN4 C-terminal like [Source:RGD Symbol;Acc:1597359]	0.441552
Col14a1	Down	claudin 34E [Source:RGD Symbol;Acc:1591711]	0.173197
Mbd3l2	Down	collagen, type XIV, alpha 1 [Source:RGD Symbol;Acc:1305806]	0.430762
Lypd8	Down	methyl-CpG binding domain protein 3-like 2 [Source:RGD Symbol;Acc:1308833]	0
Wdr36	Down	LY6/PLAUR domain containing 8 [Source:RGD Symbol;Acc:1586251]	0.44806
Rtel1	Up	WD repeat domain 36 [Source:RGD Symbol;Acc:1586463]	2.93142
Mecr	Down	regulator of telomere elongation helicase 1 [Source:RGD Symbol;Acc:1306721]	0.244935
Etnk2	Up	mitochondrial trans-2-enoyl-CoA reductase [Source:RGD Symbol;Acc:3208]	8.48628
Gm9805	Down	ethanolamine kinase 2 [Source:RGD Symbol;Acc:1305304]	0.477356
Ebf1	Down	predicted gene 9805 [Source:MGI Symbol;Acc:MGI:3642566]	0.423692
Tmem182	Up	early B-cell factor 1 [Source:RGD Symbol;Acc:620953]	3.54818
LOC102555453	Up	transmembrane protein 182 [Source:RGD Symbol;Acc:1563696]	8.1345
Serinc1	Down	60S ribosomal protein L12-like [Source:RGD Symbol;Acc:7600399]	0.380729
RT1-N2	Up	serine incorporator 1 [Source:RGD Symbol;Acc:727843]	Inf
Il1rapl1	Down	RT1 class Ib, locus N2 [Source:RGD Symbol;Acc:1595850]	0
Rwdd3	Up	interleukin 1 receptor accessory protein-like 1 [Source:RGD Symbol;Acc:727891]	10.8519
Cerkl	Up	RWD domain containing 3 [Source:RGD Symbol;Acc:620472]	5.29054
Defa24	Down	ceramide kinase-like [Source:MGI Symbol;Acc:MGI:3037816]	0
Bsn	Up	defensin alpha 24 [Source:RGD Symbol;Acc:1304852]	Inf
RGD1564937	Down	bassoon (presynaptic cytomatrix protein) [Source:RGD Symbol;Acc:2223]	0
LOC499235	Up	similar to RIKEN cDNA 1110032A03 [Source:RGD Symbol;Acc:1564937]	2.00966
Hyal2	Up	LRRGT00141 [Source:RGD Symbol;Acc:1565730]	15.2667
Vom2r31	Down	hyaluronoglucosaminidase 2 [Source:RGD Symbol;Acc:620321]	0
Srp54a	Down	vomeronasal 2 receptor, 31 [Source:RGD Symbol;Acc:708412]	0.467349
Chia	Up	signal recognition particle 54A [Source:RGD Symbol;Acc:621390]	10.6523
Reep6	Up	chitinase, acidic [Source:RGD Symbol;Acc:1303058]	77.8302
Klhl24	Down	receptor accessory protein 6 [Source:RGD Symbol;Acc:1309508]	0.254985
Zfp352	Down	kelch-like family member 24 [Source:RGD Symbol;Acc:727971]	0.121914
Sp110	Up	zinc finger protein 352 [Source:RGD Symbol;Acc:1563227]	2.80967
AA415398	Down	SP110 nuclear body protein [Source:RGD Symbol;Acc:1310173]	0.396349
Atp6v0a1	Up	expressed sequence AA415398 [Source:MGI Symbol;Acc:MGI:3035485]	5.01592
Bloc1s6	Up	ATPase, H+ transporting, lysosomal V0 subunit A1 [Source:RGD Symbol;Acc:68405]	Inf
Spink8	Up	biogenesis of lysosomal organelles complex-1, subunit 6, pallidin [Source:RGD Symbol;Acc:1310208]	20.321
XAF1	Up	serine peptidase inhibitor, Kazal type 8 [Source:RGD Symbol;Acc:1307150]	3.12299
BC024978	Up	XIAP associated factor-1 [Source:RGD Symbol;Acc:1585988]	60.4792
Lims1	Down	cDNA sequence BC024978 [Source:MGI Symbol;Acc:MGI:3041247]	0.458714
LOC102552663	Down	LIM and senescent cell antigen-like domains 1 [Source:RGD Symbol;Acc:1560732]	0.481388
RGD1359508	Down	uncharacterized LOC102552663 [Source:RGD Symbol;Acc:7647571]	0.498899
Cox6b2	Up	similar to protein C33A12.3 [Source:RGD Symbol;Acc:1359508]	Inf
Fabp12	Up	cytochrome c oxidase subunit VIb polypeptide 2 [Source:RGD Symbol;Acc:1591896]	2.51227
Dram1	Down	fatty acid binding protein 12 [Source:RGD Symbol;Acc:1565000]	0
LOC360919	Down	DNA-damage regulated autophagy modulator 1 [Source:RGD Symbol;Acc:1598133]	0.0979789
Zpld1	Down	similar to alpha-fetoprotein [Source:RGD Symbol;Acc:1561929]	0
Srpx	Up	zona pellucida-like domain containing 1 [Source:RGD Symbol;Acc:1308138]	Inf
Bhmt2	Up	sushi-repeat-containing protein, X-linked [Source:RGD Symbol;Acc:70950]	Inf
Lsm5	Up	betaine-homocysteine S-methyltransferase 2 [Source:RGD Symbol;Acc:1359418]	2.16858
Dcaf7	Up	LSM5 homolog, U6 small nuclear RNA and mRNA degradation associated [Source:RGD Symbol;Acc:1308655]	2.12081
Milr1	Down	DDB1 and CUL4 associated factor 7 [Source:RGD Symbol;Acc:1305140]	0
Trim34	Up	mast cell immunoglobulin-like receptor 1 [Source:RGD Symbol;Acc:620488]	112.191
Sesn2	Up	tripartite motif-containing 34 [Source:RGD Symbol;Acc:7240857]	4.43844
Epm2aip1	Up	sestrin 2 [Source:RGD Symbol;Acc:1566319]	67.7995
Cyb5d1	Down	EPM2A (laforin) interacting protein 1 [Source:RGD Symbol;Acc:1310977]	0
Tspan15	Down	cytochrome b5 domain containing 1 [Source:RGD Symbol;Acc:1559567]	0
Fadd	Down	tetraspanin 15 [Source:RGD Symbol;Acc:1588304]	0.146761
Cisd2	Up	Fas (TNFRSF6)-associated via death domain [Source:RGD Symbol;Acc:628700]	2.5106
Tsfm	Down	CDGSH iron sulfur domain 2 [Source:RGD Symbol;Acc:1566242]	0.449723
Wdr17	Down	Ts translation elongation factor, mitochondrial [Source:RGD Symbol;Acc:1593058]	0.0122905
LOC103690308	Up	WD repeat domain 17 [Source:RGD Symbol;Acc:1590843]	Inf
2019-09-10	Up	olfactory receptor 14J1-like [Source:RGD Symbol;Acc:9081777]	7.41947
RT1-M2	Down	septin 10 [Source:RGD Symbol;Acc:1359307]	0.325767
Gprasp1	Up	RT1 class Ib, locus M2 [Source:RGD Symbol;Acc:3493]	3.5344
Gde1	Down	G protein-coupled receptor associated sorting protein 1 [Source:RGD Symbol;Acc:621343]	0.4827
Dbf4	Down	glycerophosphodiester phosphodiesterase 1 [Source:RGD Symbol;Acc:621788]	0.456899
Dpp9	Up	DBF4 zinc finger [Source:RGD Symbol;Acc:1305854]	3.5573
Glyatl3	Down	dipeptidyl peptidase 9 [Source:RGD Symbol;Acc:1588575]	0.450562
Zfp874b	Up	glycine-N-acyltransferase-like 3 [Source:RGD Symbol;Acc:1587643]	21.2143
Kremen1	Up	zinc finger protein 874b [Source:RGD Symbol;Acc:1594209]	99.6545
Ccdc186	Down	kringle containing transmembrane protein 1 [Source:MGI Symbol;Acc:MGI:1933988]	0.487936
Zfp850	Down	coiled-coil domain containing 186 [Source:MGI Symbol;Acc:MGI:2445022]	0.329603
AABR07013288.4	Down	zinc finger protein 850 [Source:MGI Symbol;Acc:MGI:3036281]	0.379248
Olr1668	Up	/	92.2391
Bloc1s4	Up	olfactory receptor 1668 [Source:RGD Symbol;Acc:1332634]	5.52218
Unkl	Down	biogenesis of lysosomal organelles complex-1, subunit 4, cappuccino [Source:RGD Symbol;Acc:1306037]	0.349207
Fhod1	Up	unkempt family zinc finger-like [Source:RGD Symbol;Acc:1565247]	47.986
RGD1566337	Down	formin homology 2 domain containing 1 [Source:RGD Symbol;Acc:1589776]	0.009229
Pecr	Up	similar to TDPOZ2 [Source:RGD Symbol;Acc:1566337]	2.68682
Gcat	Down	peroxisomal trans-2-enoyl-CoA reductase [Source:RGD Symbol;Acc:70925]	0.449006
P3h2	Up	glycine C-acetyltransferase [Source:RGD Symbol;Acc:1307291]	Inf
Casp7	Up	prolyl 3-hydroxylase 2 [Source:RGD Symbol;Acc:1304568]	Inf
Slc5a6	Up	caspase 7 [Source:RGD Symbol;Acc:620944]	8.50361
Ccnd2	Up	solute carrier family 5 (sodium/multivitamin and iodide cotransporter), member 6 [Source:RGD Symbol;Acc:69648]	115.046
Ubc	Up	cyclin D2 [Source:RGD Symbol;Acc:621083]	2.26177
Chpt1	Up	ubiquitin C [Source:RGD Symbol;Acc:621244]	5.37771
Col12a1	Up	choline phosphotransferase 1 [Source:RGD Symbol;Acc:1359283]	12.605
LOC103689964	Up	collagen, type XII, alpha 1 [Source:RGD Symbol;Acc:2374]	Inf
Dtwd2	Down	vacuolar ATPase assembly integral membrane protein Vma21 [Source:RGD Symbol;Acc:9321656]	0
Gys2	Down	DTW domain containing 2 [Source:RGD Symbol;Acc:1306423]	0
Mtg2	Up	glycogen synthase 2 [Source:RGD Symbol;Acc:2773]	Inf
AABR07017768.7	Down	mitochondrial ribosome-associated GTPase 2 [Source:RGD Symbol;Acc:1359243]	0
Afap1	Up	/	2.24144
Slc24a3	Down	actin filament associated protein 1 [Source:RGD Symbol;Acc:619959]	0.163969
Olr171	Down	solute carrier family 24 (sodium/potassium/calcium exchanger), member 3 [Source:RGD Symbol;Acc:69256]	0.0116162
Tuba1a	Up	olfactory receptor 171 [Source:RGD Symbol;Acc:1333974]	4.2155
AABR07053136.1	Up	tubulin, alpha 1A [Source:RGD Symbol;Acc:619717]	3.12829
