# Supplementary material for: Analyzing the Effects of Intrauterine Hypoxia on Gene Expression in Oocytes of Rat Offspring by Single Cell Transcriptome Sequencing
Source: Front Genet. 2019 Nov 12;10:1102. doi: 10.3389/fgene.2019.01102 (PMC6874118; doi:10.3389/fgene.2019.01102)
Supplement: Table S2 — DEGs of F2 generation (Air control versus hypoxia group). [file Table_2.xlsx]

## Sheet: 工作表1
Name	up_down	description	foldChange
AABR07013288.4	Down	/	0.381296
AABR07042599.1	Up	/	2.74338
AABR07042611.1	Up	/	3.07235
AABR07043395.1	Up	/	9.33691
AABR07043407.1	Up	/	6.65309
AABR07043453.1	Up	/	7.51264
AABR07043564.1	Up	/	3.22247
AABR07052585.1	Down	/	0.085976
AABR07058884.2	Down	/	0.382653
AABR07065923.1	Up	/	16.9251
Aamp	Up	angio-associated, migratory cell protein [Source:RGD Symbol;Acc:1306281]	3.26841
Acvr2a	Down	activin A receptor, type IIA [Source:RGD Symbol;Acc:70911]	0.269965
Adgre5	Up	adhesion G protein-coupled receptor E5 [Source:RGD Symbol;Acc:1305595]	Inf
Adm	Up	adrenomedullin [Source:RGD Symbol;Acc:2047]	Inf
Adprhl2	Up	ADP-ribosylhydrolase like 2 [Source:RGD Symbol;Acc:1309068]	Inf
Akr1a1	Up	aldo-keto reductase family 1, member A1 (aldehyde reductase) [Source:RGD Symbol;Acc:68346]	2.66621
Akr1b1	Up	aldo-keto reductase family 1, member B1 (aldose reductase) [Source:RGD Symbol;Acc:2092]	5.59538
Alg5	Up	ALG5, dolichyl-phosphate beta-glucosyltransferase [Source:RGD Symbol;Acc:1308900]	3.81825
Alkbh4	Up	alkB homolog 4, lysine demthylase [Source:RGD Symbol;Acc:1308608]	58.5759
Alyref	Up	Aly/REF export factor [Source:RGD Symbol;Acc:1594679]	3.27719
Ankrd37	Up	ankyrin repeat domain 37 [Source:RGD Symbol;Acc:1565715]	Inf
Anxa2	Up	annexin A2 [Source:RGD Symbol;Acc:621170]	2.92608
Anxa5	Up	annexin A5 [Source:RGD Symbol;Acc:2120]	3.81322
Apc	Down	adenomatous polyposis coli [Source:RGD Symbol;Acc:2123]	0.484112
Aplp1	Up	amyloid beta (A4) precursor-like protein 1 [Source:RGD Symbol;Acc:69257]	Inf
Apobec4	Down	apolipoprotein B mRNA editing enzyme, catalytic polypeptide-like 4 (putative) [Source:RGD Symbol;Acc:1560256]	0
Arf2	Up	ADP-ribosylation factor 2 [Source:RGD Symbol;Acc:621271]	8.85125
Arfgap2	Up	ADP-ribosylation factor GTPase activating protein 2 [Source:RGD Symbol;Acc:1306177]	9.10329
Arfip2	Up	ADP-ribosylation factor interacting protein 2 [Source:RGD Symbol;Acc:1303204]	6.36806
As3mt	Up	arsenite methyltransferase [Source:RGD Symbol;Acc:621325]	Inf
Asb6	Up	ankyrin repeat and SOCS box-containing 6 [Source:RGD Symbol;Acc:1308445]	Inf
Ascc3	Down	activating signal cointegrator 1 complex subunit 3 [Source:RGD Symbol;Acc:1307995]	0.443293
Atf4	Up	activating transcription factor 4 [Source:RGD Symbol;Acc:621863]	52.8193
Atp13a1	Up	ATPase type 13A1 [Source:RGD Symbol;Acc:1306033]	5.76585
Atp13a2	Up	ATPase type 13A2 [Source:RGD Symbol;Acc:1307977]	Inf
Atp5d	Up	ATP synthase, H+ transporting, mitochondrial F1 complex, delta subunit [Source:RGD Symbol;Acc:621372]	120.348
Atp5g2	Up	ATP synthase, H+ transporting, mitochondrial Fo complex, subunit C2 (subunit 9) [Source:RGD Symbol;Acc:620051]	2.7297
Atp5g3	Up	ATP synthase, H+ transporting, mitochondrial Fo complex, subunit C3 (subunit 9) [Source:RGD Symbol;Acc:620052]	8.05129
Atxn7l3b	Up	ataxin 7-like 3B [Source:RGD Symbol;Acc:2301984]	Inf
Bad	Up	BCL2-associated agonist of cell death [Source:RGD Symbol;Acc:620103]	13.0233
Bckdha	Up	branched chain ketoacid dehydrogenase E1, alpha polypeptide [Source:RGD Symbol;Acc:2196]	Inf
Bhlhe40	Up	basic helix-loop-helix family, member e40 [Source:RGD Symbol;Acc:68439]	7.24001
Bloc1s3	Up	biogenesis of lysosomal organelles complex-1, subunit 3 [Source:RGD Symbol;Acc:1591724]	14.225
Bnipl	Up	BCL2/adenovirus E1B 19kD interacting protein like [Source:RGD Symbol;Acc:1309478]	4.55768
Bphl	Up	biphenyl hydrolase-like (serine hydrolase) [Source:RGD Symbol;Acc:1307572]	Inf
Car9	Up	carbonic anhydrase 9 [Source:RGD Symbol;Acc:1306426]	Inf
Casc5	Down	cancer susceptibility candidate 5 [Source:RGD Symbol;Acc:1307498]	0.439742
Cbx3	Up	chromobox homolog 3 [Source:RGD Symbol;Acc:1549705]	Inf
Ccdc28b	Up	coiled coil domain containing 28B [Source:RGD Symbol;Acc:1583447]	3.66383
Ccdc91	Up	coiled-coil domain containing 91 [Source:RGD Symbol;Acc:1359502]	3.68542
Ccng2	Up	cyclin G2 [Source:RGD Symbol;Acc:1305002]	9.75684
Cdc16	Up	cell division cycle 16 [Source:RGD Symbol;Acc:1305076]	58.146
Cdc42ep3	Down	CDC42 effector protein (Rho GTPase binding) 3 [Source:RGD Symbol;Acc:1305858]	0.410745
Cdipt	Up	CDP-diacylglycerol--inositol 3-phosphatidyltransferase [Source:RGD Symbol;Acc:620576]	4.1378
Cdk2ap1	Up	cyclin-dependent kinase 2 associated protein 1 [Source:RGD Symbol;Acc:1308664]	43.5758
Cdkl2	Up	cyclin-dependent kinase-like 2 (CDC2-related kinase) [Source:RGD Symbol;Acc:1309625]	2.28175
Cdnf	Down	cerebral dopamine neurotrophic factor [Source:RGD Symbol;Acc:1307600]	0
Cebpb	Up	CCAAT/enhancer binding protein (C/EBP), beta [Source:RGD Symbol;Acc:2327]	4.04635
Cers2	Up	ceramide synthase 2 [Source:RGD Symbol;Acc:1310059]	9.57085
Chchd1	Up	coiled-coil-helix-coiled-coil-helix domain containing 1 [Source:RGD Symbol;Acc:1307134]	6.8668
Churc1	Up	churchill domain containing 1 [Source:RGD Symbol;Acc:1305116]	57.2508
Cisd2	Up	CDGSH iron sulfur domain 2 [Source:RGD Symbol;Acc:1566242]	2.94385
Clns1a	Up	chloride channel, nucleotide-sensitive, 1A [Source:RGD Symbol;Acc:61884]	2.64544
Coa3	Up	cytochrome C oxidase assembly factor 3 [Source:RGD Symbol;Acc:1564337]	16.1437
Coa4	Up	cytochrome c oxidase assembly factor 4 [Source:RGD Symbol;Acc:1562228]	2.91029
Coasy	Up	CoA synthase [Source:RGD Symbol;Acc:1549767]	9.76225
Col16a1	Up	collagen, type XVI, alpha 1 [Source:RGD Symbol;Acc:1310982]	Inf
Colgalt1	Up	collagen beta(1-O)galactosyltransferase 1 [Source:RGD Symbol;Acc:1309002]	Inf
Commd7	Up	COMM domain containing 7 [Source:RGD Symbol;Acc:1307786]	12.3689
Cope	Up	coatomer protein complex, subunit epsilon [Source:RGD Symbol;Acc:1306785]	3.60602
Coq9	Up	coenzyme Q9 [Source:RGD Symbol;Acc:1586040]	5.19369
Cox19	Up	cytochrome c oxidase assembly protein 19 [Source:RGD Symbol;Acc:1305631]	8.59241
Cpne7	Down	copine VII [Source:RGD Symbol;Acc:1307466]	0.0127477
Cpsf3	Up	cleavage and polyadenylation specific factor 3, 73kDa [Source:RGD Symbol;Acc:1305767]	4.26076
Crat	Up	carnitine O-acetyltransferase [Source:RGD Symbol;Acc:1303031]	13.4949
Creg1	Up	cellular repressor of E1A-stimulated genes 1 [Source:RGD Symbol;Acc:1306804]	5.65402
Creld1	Up	cysteine-rich with EGF-like domains 1 [Source:RGD Symbol;Acc:1309412]	71.478
Cse1l	Up	CSE1 chromosome segregation 1-like (yeast) [Source:RGD Symbol;Acc:1307536]	5.82812
Cstb	Up	cystatin B (stefin B) [Source:RGD Symbol;Acc:2435]	18.8732
Ctsb	Up	cathepsin B [Source:RGD Symbol;Acc:621509]	3.61629
Cutc	Up	cutC copper transporter [Source:RGD Symbol;Acc:1304966]	4.2517
Cyp11a1	Up	cytochrome P450, family 11, subfamily a, polypeptide 1 [Source:RGD Symbol;Acc:69325]	10.0031
Dbnl	Up	drebrin-like [Source:RGD Symbol;Acc:70941]	11.7648
Dcaf15	Up	DDB1 and CUL4 associated factor 15 [Source:RGD Symbol;Acc:1304881]	21.8032
Ddt	Up	D-dopachrome tautomerase [Source:RGD Symbol;Acc:61923]	Inf
Ddx51	Up	DEAD (Asp-Glu-Ala-Asp) box polypeptide 51 [Source:RGD Symbol;Acc:1309580]	39.5353
Dhcr7	Up	7-dehydrocholesterol reductase [Source:RGD Symbol;Acc:621769]	35.7605
Dhodh	Up	dihydroorotate dehydrogenase (quinone) [Source:RGD Symbol;Acc:68352]	32.4371
Dnajc15	Up	DnaJ (Hsp40) homolog, subfamily C, member 15 [Source:RGD Symbol;Acc:1307154]	4.48331
Dnlz	Up	DNL-type zinc finger [Source:RGD Symbol;Acc:1308635]	8.94063
Dock8	Up	dedicator of cytokinesis 8 [Source:RGD Symbol;Acc:1561588]	2.52346
Dolk	Up	dolichol kinase [Source:RGD Symbol;Acc:1310821]	12.1705
Dpm2	Up	dolichyl-phosphate mannosyltransferase polypeptide 2, regulatory subunit [Source:RGD Symbol;Acc:2514]	Inf
Duoxa2	Up	dual oxidase maturation factor 2 [Source:RGD Symbol;Acc:1560628]	3.59947
Edf1	Up	endothelial differentiation-related factor 1 [Source:RGD Symbol;Acc:1308073]	5.33212
Eef2	Up	eukaryotic translation elongation factor 2 [Source:RGD Symbol;Acc:61979]	4.29962
Egln3	Up	egl-9 family hypoxia-inducible factor 3 [Source:RGD Symbol;Acc:71019]	9.03906
Egr1	Up	early growth response 1 [Source:RGD Symbol;Acc:2544]	563.618
Eif4e2	Up	eukaryotic translation initiation factor 4E family member 2 [Source:RGD Symbol;Acc:1307790]	2.89284
Eif4ebp1	Up	eukaryotic translation initiation factor 4E binding protein 1 [Source:RGD Symbol;Acc:620259]	Inf
Emc8	Up	ER membrane protein complex subunit 8 [Source:RGD Symbol;Acc:1311219]	3.53669
Eno1	Up	enolase 1, (alpha) [Source:RGD Symbol;Acc:2553]	4.56176
Ercc3	Up	excision repair cross-complementation group 3 [Source:RGD Symbol;Acc:1307139]	9.99094
Exosc4	Up	exosome component 4 [Source:RGD Symbol;Acc:1310986]	31.8186
Fam195b	Up	family with sequence similarity 195, member B [Source:RGD Symbol;Acc:1311925]	25.3523
Fam208a	Down	family with sequence similarity 208, member A [Source:RGD Symbol;Acc:1595469]	0.468381
Fam32a	Up	family with sequence similarity 32, member A [Source:RGD Symbol;Acc:1561287]	2.83081
Fam96a	Up	family with sequence similarity 96, member A [Source:RGD Symbol;Acc:1307481]	3.2538
Fbxl3-ps1	Up	F-box and leucine-rich repeat protein 3, pseudogene 1 [Source:RGD Symbol;Acc:1305555]	4.88195
Fkbp9	Up	FK506 binding protein 9 [Source:RGD Symbol;Acc:1549757]	166.715
Flvcr2	Up	feline leukemia virus subgroup C cellular receptor family, member 2 [Source:RGD Symbol;Acc:735098]	11.6127
Focad	Up	focadhesin [Source:RGD Symbol;Acc:1311849]	4.6506
Frrs1	Up	ferric-chelate reductase 1 [Source:RGD Symbol;Acc:1306883]	Inf
Fv1	Up	Friend virus susceptibility 1 [Source:RGD Symbol;Acc:1309326]	81.1859
Gadd45gip1	Up	growth arrest and DNA-damage-inducible, gamma interacting protein 1 [Source:RGD Symbol;Acc:1309249]	11.47
Gal	Up	galanin/GMAP prepropeptide [Source:RGD Symbol;Acc:61954]	23.9525
Gdap1	Down	ganglioside-induced differentiation-associated-protein 1 [Source:RGD Symbol;Acc:1309005]	0.458318
Gnb4	Up	guanine nucleotide binding protein (G protein), beta polypeptide 4 [Source:RGD Symbol;Acc:1359321]	9.29417
Gorasp1	Up	golgi reassembly stacking protein 1 [Source:RGD Symbol;Acc:621122]	Inf
Gpi	Up	glucose-6-phosphate isomerase [Source:RGD Symbol;Acc:2727]	5.16874
Gprasp2	Up	G protein-coupled receptor associated sorting protein 2 [Source:RGD Symbol;Acc:1561019]	7.66643
Grpel1	Up	GrpE-like 1, mitochondrial [Source:RGD Symbol;Acc:70947]	5.08219
Gsta4	Up	glutathione S-transferase alpha 4 [Source:RGD Symbol;Acc:1309970]	6.79281
Gtf2e2	Up	general transcription factor IIE, polypeptide 2, beta [Source:RGD Symbol;Acc:1310134]	2.55613
Gys1	Up	glycogen synthase 1, muscle [Source:RGD Symbol;Acc:1589798]	5.46585
H2afz	Up	H2A histone family, member Z [Source:RGD Symbol;Acc:621464]	3.89342
Hagh	Up	hydroxyacyl glutathione hydrolase [Source:RGD Symbol;Acc:2779]	7.31912
Hba-a1	Up	hemoglobin alpha, adult chain 1 [Source:RGD Symbol;Acc:1359209]	911.074
Herpud1	Up	homocysteine-inducible, endoplasmic reticulum stress-inducible, ubiquitin-like domain member 1 [Source:RGD Symbol;Acc:620818]	Inf
Hexa	Up	hexosaminidase A [Source:RGD Symbol;Acc:2792]	3.45429
Hgsnat	Up	heparan-alpha-glucosaminide N-acetyltransferase [Source:MGI Symbol;Acc:MGI:1196297]	12.912
Hinfp	Up	histone H4 transcription factor [Source:RGD Symbol;Acc:1311492]	Inf
Hist1h1d	Down	histone cluster 1, H1d [Source:RGD Symbol;Acc:2776]	0.346794
Hmgcs2	Up	3-hydroxy-3-methylglutaryl-CoA synthase 2 (mitochondrial) [Source:RGD Symbol;Acc:2804]	Inf
Hpgds	Up	hematopoietic prostaglandin D synthase [Source:RGD Symbol;Acc:69251]	2.65468
Id3	Up	inhibitor of DNA binding 3 [Source:RGD Symbol;Acc:2860]	50.6007
Idh3B	Up	isocitrate dehydrogenase 3 (NAD+) beta [Source:RGD Symbol;Acc:621881]	21.8467
Ifi35	Up	interferon-induced protein 35 [Source:RGD Symbol;Acc:1304553]	117.675
Ift27	Up	intraflagellar transport 27 [Source:RGD Symbol;Acc:1308703]	2.80619
Il13ra2	Up	interleukin 13 receptor, alpha 2 [Source:RGD Symbol;Acc:620838]	Inf
Itm2c	Up	integral membrane protein 2C [Source:RGD Symbol;Acc:1309503]	12.0641
Itpa	Up	inosine triphosphatase (nucleoside triphosphate pyrophosphatase) [Source:RGD Symbol;Acc:1589751]	25.4033
Kars	Up	lysyl-tRNA synthetase [Source:RGD Symbol;Acc:1359653]	2.69663
Kcnh8	Down	potassium channel, voltage gated eag related subfamily H, member 8 [Source:RGD Symbol;Acc:2549]	0.143164
Kdm4b	Up	lysine (K)-specific demethylase 4B [Source:RGD Symbol;Acc:1588576]	94.1898
Klhdc3	Up	kelch domain containing 3 [Source:RGD Symbol;Acc:1307105]	28.0669
LOC100360316	Up	hypothetical protein LOC100360316 [Source:RGD Symbol;Acc:2322336]	2.38527
LOC100360726	Down	hypothetical protein LOC100360726 [Source:RGD Symbol;Acc:2321532]	0.349362
LOC100360781	Up	ribosomal protein L37-like [Source:RGD Symbol;Acc:2321477]	12.1848
LOC100909441	Down	tubulin alpha-1C chain-like [Source:RGD Symbol;Acc:6503589]	0.308553
LOC100909856	Up	metal regulatory transcription factor 1-like [Source:RGD Symbol;Acc:6501193]	8.89874
LOC100910575	Up	serine-threonine kinase receptor-associated protein-like [Source:RGD Symbol;Acc:6498120]	20.3731
LOC100911256	Down	ninein-like [Source:RGD Symbol;Acc:6493757]	0.0793652
LOC100911664	Up	uncharacterized LOC100911664 [Source:RGD Symbol;Acc:6491729]	25.3034
LOC100912106	Down	programmed cell death protein 5-like [Source:RGD Symbol;Acc:6489199]	0.225254
LOC100912599	Up	NADH dehydrogenase [ubiquinone] iron-sulfur protein 6, mitochondrial-like [Source:RGD Symbol;Acc:6485961]	85.5521
LOC257642	Down	rRNA promoter binding protein [Source:RGD Symbol;Acc:727924]	0.128972
LOC361985	Up	similar to NICE-3 [Source:RGD Symbol;Acc:1359625]	3.44568
LOC501467	Up	similar to spermatogenesis associated glutamate (E)-rich protein 4d [Source:RGD Symbol;Acc:1587222]	3.66061
LOC685160	Up	similar to spermatogenesis associated glutamate (E)-rich protein 4d [Source:RGD Symbol;Acc:1597723]	32.5987
LOC690326	Down	hypothetical protein LOC690326 [Source:RGD Symbol;Acc:1597362]	0.0572784
Laptm4b	Up	lysosomal protein transmembrane 4 beta [Source:RGD Symbol;Acc:1311853]	48.6166
Lrpap1	Up	low density lipoprotein receptor-related protein associated protein 1 [Source:RGD Symbol;Acc:620700]	12.9548
Maf1	Up	MAF1 homolog, negative regulator of RNA polymerase III [Source:RGD Symbol;Acc:1359315]	2.7435
Mansc1	Down	MANSC domain containing 1 [Source:RGD Symbol;Acc:1593458]	0.197265
Map3k3	Up	mitogen activated protein kinase kinase kinase 3 [Source:RGD Symbol;Acc:1304575]	9.24801
Mcat	Up	malonyl CoA:ACP acyltransferase (mitochondrial) [Source:RGD Symbol;Acc:1306698]	2.5736
Med10	Up	mediator complex subunit 10 [Source:RGD Symbol;Acc:1310128]	2.84239
Mpst	Up	mercaptopyruvate sulfurtransferase [Source:RGD Symbol;Acc:620065]	21.1129
Mrpl12	Up	mitochondrial ribosomal protein L12 [Source:RGD Symbol;Acc:1588559]	38.5865
Mrpl23	Up	mitochondrial ribosomal protein L23 [Source:RGD Symbol;Acc:68343]	3.34678
Mrps33	Up	mitochondrial ribosomal protein S33 [Source:RGD Symbol;Acc:1309217]	2.87313
Mrps34	Up	mitochondrial ribosomal protein S34 [Source:RGD Symbol;Acc:1305623]	17.2976
Mrps7	Up	mitochondrial ribosomal protein S7 [Source:RGD Symbol;Acc:1309164]	2.49158
Mrto4	Up	MRT4 homolog, ribosome maturation factor [Source:RGD Symbol;Acc:1311709]	6.32895
Mt-co2	Down	mitochondrially encoded cytochrome c oxidase II [Source:RGD Symbol;Acc:621872]	0.464066
Mt-nd6	Down	mitochondrially encoded NADH dehydrogenase 6 [Source:RGD Symbol;Acc:620561]	0.405911
Mtmr12	Down	myotubularin related protein 12 [Source:RGD Symbol;Acc:1307902]	0.266072
Myl12a	Up	myosin, light chain 12A, regulatory, non-sarcomeric [Source:RGD Symbol;Acc:1309537]	2.3331
Myo9b	Up	myosin IXb [Source:RGD Symbol;Acc:3146]	12.1587
Naa20	Up	N(alpha)-acetyltransferase 20, NatB catalytic subunit [Source:RGD Symbol;Acc:1307713]	2.81337
Ndufaf1	Up	NADH dehydrogenase (ubiquinone) complex I, assembly factor 1 [Source:RGD Symbol;Acc:1306202]	2.93238
Ndufs2	Up	NADH dehydrogenase (ubiquinone) Fe-S protein 2 [Source:RGD Symbol;Acc:1307109]	29.2821
Ngfrap1	Up	nerve growth factor receptor (TNFRSF16) associated protein 1 [Source:RGD Symbol;Acc:3148]	200.561
Nit2	Up	nitrilase family, member 2 [Source:RGD Symbol;Acc:1310494]	5.89535
Nme1	Up	NME/NM23 nucleoside diphosphate kinase 1 [Source:RGD Symbol;Acc:70497]	3.76482
Nmrk2	Up	nicotinamide riboside kinase 2 [Source:RGD Symbol;Acc:6486791]	32.5798
Nomo1	Up	nodal modulator 1 [Source:RGD Symbol;Acc:1305240]	3.12623
Nop16	Up	NOP16 nucleolar protein [Source:RGD Symbol;Acc:1305727]	47.1657
Nr1d2	Up	nuclear receptor subfamily 1, group D, member 2 [Source:RGD Symbol;Acc:628828]	60.8327
Nr2f6	Up	nuclear receptor subfamily 2, group F, member 6 [Source:RGD Symbol;Acc:621685]	Inf
Nt5m	Up	5',3'-nucleotidase, mitochondrial [Source:RGD Symbol;Acc:1309622]	23.4934
Ntmt1	Up	N-terminal Xaa-Pro-Lys N-methyltransferase 1 [Source:RGD Symbol;Acc:1306582]	18.4059
Nucks1	Down	nuclear casein kinase and cyclin-dependent kinase substrate 1 [Source:RGD Symbol;Acc:620993]	0.390229
Nudt4	Up	nudix (nucleoside diphosphate linked moiety X)-type motif 4 [Source:RGD Symbol;Acc:621355]	3.31166
Nutf2	Up	nuclear transport factor 2 [Source:RGD Symbol;Acc:1359213]	3.75432
Oas1f	Up	2 ' -5 ' oligoadenylate synthetase 1F [Source:RGD Symbol;Acc:1359647]	5.75527
Odc1	Up	ornithine decarboxylase 1 [Source:RGD Symbol;Acc:3227]	59.8233
Ogfr	Up	opioid growth factor receptor [Source:RGD Symbol;Acc:69324]	16.2805
Ostc	Up	oligosaccharyltransferase complex subunit (non-catalytic) [Source:RGD Symbol;Acc:1560708]	5.5519
Pccb	Up	propionyl CoA carboxylase, beta polypeptide [Source:RGD Symbol;Acc:3265]	3.22456
Pde3b	Down	phosphodiesterase 3B, cGMP-inhibited [Source:RGD Symbol;Acc:61943]	0.25453
Pdhb	Up	pyruvate dehydrogenase (lipoamide) beta [Source:RGD Symbol;Acc:1359146]	187.376
Pdk1	Up	pyruvate dehydrogenase kinase, isozyme 1 [Source:RGD Symbol;Acc:69427]	26.914
Pdzd2	Down	PDZ domain containing 2 [Source:RGD Symbol;Acc:619958]	0.373929
Pef1	Up	penta-EF hand domain containing 1 [Source:RGD Symbol;Acc:1359536]	3.49034
Pelo	Up	pelota homolog (Drosophila) [Source:RGD Symbol;Acc:1359591]	Inf
Pgam1	Up	phosphoglycerate mutase 1 (brain) [Source:RGD Symbol;Acc:3312]	2.96745
Phb	Up	prohibitin [Source:RGD Symbol;Acc:3322]	8.53811
Pigs	Up	phosphatidylinositol glycan anchor biosynthesis, class S [Source:RGD Symbol;Acc:1359436]	5.90273
Pik3r2	Up	phosphoinositide-3-kinase, regulatory subunit 2 (beta) [Source:RGD Symbol;Acc:68341]	7.43155
Pin1	Up	peptidylprolyl cis/trans isomerase, NIMA-interacting 1 [Source:RGD Symbol;Acc:1310299]	84.1201
Pkm	Up	pyruvate kinase, muscle [Source:RGD Symbol;Acc:3337]	3.36693
Pla2g4b	Up	phospholipase A2, group IVB (cytosolic) [Source:RGD Symbol;Acc:1308658]	Inf
Plec	Up	plectin [Source:RGD Symbol;Acc:621649]	82.4524
Polr2d	Up	polymerase (RNA) II (DNA directed) polypeptide D [Source:RGD Symbol;Acc:1308565]	Inf
Polr2e	Up	polymerase (RNA) II (DNA directed) polypeptide E [Source:RGD Symbol;Acc:1589817]	30.2001
Ppid	Up	peptidylprolyl isomerase D [Source:RGD Symbol;Acc:1303174]	46.1843
Ppie	Up	peptidylprolyl isomerase E (cyclophilin E) [Source:RGD Symbol;Acc:1311411]	3.27816
Prcp	Up	prolylcarboxypeptidase (angiotensinase C) [Source:RGD Symbol;Acc:1307842]	7.46927
Prkcd	Up	protein kinase C, delta [Source:RGD Symbol;Acc:67383]	12.9644
Psmg1	Up	proteasome (prosome, macropain) assembly chaperone 1 [Source:RGD Symbol;Acc:1305454]	3.75456
Qars	Up	glutaminyl-tRNA synthetase [Source:RGD Symbol;Acc:1359448]	2.95201
RGD1305420	Up	similar to Nef associated protein 1 [Source:RGD Symbol;Acc:1305420]	Inf
RGD1305938	Up	similar to expressed sequence AW549877 [Source:RGD Symbol;Acc:1305938]	50.3884
RGD1306058	Up	similar to RIKEN cDNA 1110007C09 [Source:RGD Symbol;Acc:1306058]	3.61938
RGD1307155	Up	similar to CG18661-PA [Source:RGD Symbol;Acc:1307155]	Inf
RGD1311703	Up	similar to sid2057p [Source:RGD Symbol;Acc:1311703]	3.16777
Rab13	Up	RAB13, member RAS oncogene family [Source:RGD Symbol;Acc:620880]	9.10795
Rab1a	Up	RAB1A, member RAS oncogene family [Source:RGD Symbol;Acc:619736]	3.42989
Rab26	Up	RAB26, member RAS oncogene family [Source:RGD Symbol;Acc:620890]	5.27182
Rab40c	Up	Rab40c, member RAS oncogene family [Source:RGD Symbol;Acc:727914]	49.3832
Rbm26	Down	RNA binding motif protein 26 [Source:RGD Symbol;Acc:1308297]	0.442251
Rbm47	Down	RNA binding motif protein 47 [Source:RGD Symbol;Acc:1359713]	0.390807
Rbm8a	Up	RNA binding motif protein 8A [Source:RGD Symbol;Acc:1310099]	2.93615
Riok2	Up	RIO kinase 2 [Source:RGD Symbol;Acc:1311588]	6.68191
Ripk1	Up	receptor (TNFRSF)-interacting serine-threonine kinase 1 [Source:RGD Symbol;Acc:1310158]	8.82823
Rpl12	Up	ribosomal protein L12 [Source:RGD Symbol;Acc:1565106]	6.47058
Rpl14	Up	ribosomal protein L14 [Source:RGD Symbol;Acc:621180]	6.57018
Rpl3	Up	ribosomal protein L3 [Source:RGD Symbol;Acc:735105]	37.1774
Rpl36	Up	ribosomal protein L36 [Source:RGD Symbol;Acc:62085]	3.29058
Rpl6	Up	ribosomal protein L6 [Source:RGD Symbol;Acc:619826]	4.56005
Rpl7	Up	ribosomal protein L7 [Source:RGD Symbol;Acc:735169]	6.14532
Rpl9	Up	ribosomal protein L9 [Source:RGD Symbol;Acc:62049]	30.092
Rplp0	Up	ribosomal protein, large, P0 [Source:RGD Symbol;Acc:621247]	2.63039
Rps27	Up	ribosomal protein S27 [Source:RGD Symbol;Acc:621045]	15.2885
Rps3	Up	ribosomal protein S3 [Source:RGD Symbol;Acc:619888]	19.7536
Rtcb	Up	RNA 2',3'-cyclic phosphate and 5'-OH ligase [Source:RGD Symbol;Acc:1303261]	Inf
Sat1	Up	spermidine/spermine N1-acetyl transferase 1 [Source:RGD Symbol;Acc:1586174]	Inf
Sdc4	Up	syndecan 4 [Source:RGD Symbol;Acc:3650]	Inf
Sdf2	Up	stromal cell derived factor 2 [Source:RGD Symbol;Acc:1307274]	27.5823
Sec31a	Down	SEC31 homolog A, COPII coat complex component [Source:RGD Symbol;Acc:620233]	0.332471
Senp3	Up	Sumo1/sentrin/SMT3 specific peptidase 3 [Source:RGD Symbol;Acc:1312040]	16.4707
Sgpl1	Up	sphingosine-1-phosphate lyase 1 [Source:RGD Symbol;Acc:628599]	16.7063
Slc25a28	Up	solute carrier family 25 (mitochondrial iron transporter), member 28 [Source:RGD Symbol;Acc:1584155]	Inf
Slc2a1	Up	solute carrier family 2 (facilitated glucose transporter), member 1 [Source:RGD Symbol;Acc:3704]	6.48453
Slc35a4	Up	solute carrier family 35, member A4 [Source:RGD Symbol;Acc:628792]	2.50308
Slc35e3	Up	solute carrier family 35, member E3 [Source:RGD Symbol;Acc:1564876]	9.73057
Slc35f6	Up	solute carrier family 35, member F6 [Source:RGD Symbol;Acc:1309228]	79.4322
Slc39a7	Up	solute carrier family 39 (zinc transporter), member 7 [Source:RGD Symbol;Acc:1593280]	27.5765
Slc4a7	Down	solute carrier family 4, sodium bicarbonate cotransporter, member 7 [Source:RGD Symbol;Acc:621208]	0.385518
Smad3	Up	SMAD family member 3 [Source:RGD Symbol;Acc:3032]	11.6858
Smarca4	Up	SWI/SNF related, matrix associated, actin dependent regulator of chromatin, subfamily a, member 4 [Source:RGD Symbol;Acc:621728]	6.60811
Smdt1	Up	single-pass membrane protein with aspartate-rich tail 1 [Source:RGD Symbol;Acc:1311310]	3.78811
Smpdl3b	Up	sphingomyelin phosphodiesterase, acid-like 3B [Source:RGD Symbol;Acc:1307458]	3.44029
Snap47	Up	synaptosomal-associated protein, 47 [Source:RGD Symbol;Acc:735194]	22.0113
Snapin	Up	SNAP-associated protein [Source:RGD Symbol;Acc:1560377]	2.35198
Snx11	Up	sorting nexin 11 [Source:RGD Symbol;Acc:1307319]	23.4963
Snx16	Up	sorting nexin 16 [Source:RGD Symbol;Acc:620295]	95.052
Sparc	Up	secreted protein, acidic, cysteine-rich (osteonectin) [Source:RGD Symbol;Acc:3742]	Inf
Sra1	Up	steroid receptor RNA activator 1 [Source:RGD Symbol;Acc:621148]	9.79921
Srrm3	Down	serine/arginine repetitive matrix 3 [Source:RGD Symbol;Acc:1587868]	0.383474
Stat3	Up	signal transducer and activator of transcription 3 (acute-phase response factor) [Source:RGD Symbol;Acc:3772]	9.28612
Stra13	Down	stimulated by retinoic acid 13 [Source:MGI Symbol;Acc:MGI:894324]	0.300747
Strn	Down	striatin, calmodulin binding protein [Source:RGD Symbol;Acc:3782]	0.397047
Sult1d1	Down	sulfotransferase family 1D, member 1 [Source:RGD Symbol;Acc:620491]	0
Surf1	Up	surfeit 1 [Source:RGD Symbol;Acc:620527]	Inf
Syncrip	Up	synaptotagmin binding, cytoplasmic RNA interacting protein [Source:RGD Symbol;Acc:1305683]	14.2296
Timmdc1	Up	translocase of inner mitochondrial membrane domain containing 1 [Source:RGD Symbol;Acc:1359380]	17.5358
Tk2	Up	thymidine kinase 2, mitochondrial [Source:RGD Symbol;Acc:1309279]	14.9312
Tmed3	Up	transmembrane p24 trafficking protein 3 [Source:RGD Symbol;Acc:1303327]	6.1679
Tmem208	Up	transmembrane protein 208 [Source:RGD Symbol;Acc:1560953]	5.76059
Tmem261	Up	transmembrane protein 261 [Source:RGD Symbol;Acc:1309148]	4.50208
Tmem38a	Up	transmembrane protein 38a [Source:RGD Symbol;Acc:1307901]	5.0362
Tmem55b	Up	transmembrane protein 55B [Source:RGD Symbol;Acc:1307475]	6.69019
Tmem69	Up	transmembrane protein 69 [Source:RGD Symbol;Acc:1561569]	Inf
Tmub2	Up	transmembrane and ubiquitin-like domain containing 2 [Source:RGD Symbol;Acc:1304758]	Inf
Trac	Up	T cell receptor alpha constant [Source:MGI Symbol;Acc:MGI:4439838]	Inf
Trim32	Up	tripartite motif-containing 32 [Source:RGD Symbol;Acc:1305238]	77.7725
Trim37	Down	tripartite motif-containing 37 [Source:RGD Symbol;Acc:1308349]	0.405296
Trmt1	Up	tRNA methyltransferase 1 [Source:RGD Symbol;Acc:1305992]	9.60021
Tspan3	Up	tetraspanin 3 [Source:RGD Symbol;Acc:1359444]	31.142
Tsx	Up	testis specific X-linked gene [Source:RGD Symbol;Acc:3914]	2.29645
Ttc5	Up	tetratricopeptide repeat domain 5 [Source:RGD Symbol;Acc:1311284]	4.21481
Ube2j2	Up	ubiquitin-conjugating enzyme E2, J2 [Source:RGD Symbol;Acc:1359523]	2.57816
Uck1	Up	uridine-cytidine kinase 1 [Source:RGD Symbol;Acc:1308313]	Inf
Umps	Up	uridine monophosphate synthetase [Source:RGD Symbol;Acc:1311908]	4.71389
Uqcrc1	Up	ubiquinol-cytochrome c reductase core protein I [Source:RGD Symbol;Acc:1303314]	3.48488
Vdac2	Up	voltage-dependent anion channel 2 [Source:RGD Symbol;Acc:621576]	5.04727
Vimp	Up	VCP-interacting membrane selenoprotein [Source:RGD Symbol;Acc:628897]	161.367
Vps29	Up	VPS29 retromer complex component [Source:RGD Symbol;Acc:1308332]	2.31822
Wdr83os	Up	WD repeat domain 83 opposite strand [Source:RGD Symbol;Acc:1564058]	13.7227
Wtap	Down	Wilms tumor 1 associated protein [Source:RGD Symbol;Acc:1563824]	0.349242
Xbp1	Up	X-box binding protein 1 [Source:RGD Symbol;Acc:1303073]	52.7666
Ythdf3	Up	YTH N(6)-methyladenosine RNA binding protein 3 [Source:RGD Symbol;Acc:1305234]	109.074
Zbtb17	Up	zinc finger and BTB domain containing 17 [Source:RGD Symbol;Acc:1307143]	28.1725
Zbtb49	Up	zinc finger and BTB domain containing 49 [Source:RGD Symbol;Acc:1306733]	6.20004
Zc4h2	Up	zinc finger, C4H2 domain containing [Source:RGD Symbol;Acc:1561708]	15.2778
Zfp282	Up	zinc finger protein 282 [Source:RGD Symbol;Acc:1306278]	66.4636
Zfp386	Up	zinc finger protein 386 (Kruppel-like) [Source:RGD Symbol;Acc:2985]	18.4015
Zfp507	Up	zinc finger protein 507 [Source:RGD Symbol;Acc:1307017]	6.48564
Zfp637	Up	zinc finger protein 637 [Source:RGD Symbol;Acc:1559850]	71.2325
Zfyve19	Up	zinc finger, FYVE domain containing 19 [Source:RGD Symbol;Acc:1561576]	3.03872
Zgrf1	Down	zinc finger, GRF-type containing 1 [Source:RGD Symbol;Acc:1305834]	0.37046
Zranb2	Down	zinc finger, RAN-binding domain containing 2 [Source:RGD Symbol;Acc:61854]	0.463663
Zyx	Up	zyxin [Source:RGD Symbol;Acc:620698]	4.89347
